# Supplementary material for: cuteHap: Haplotype‐Aware Structural Variant Detection in Phased Long‐Read Sequencing Data
Source: Adv Sci (Weinh). 2026 Feb 12;13(22):e19314. doi: 10.1002/advs.202519314 (PMC13088286; doi:10.1002/advs.202519314)
Supplement: Supplementary file 2 — Supporting File 2: advs74351‐sup‐0002‐Tables.xlsx. [file ADVS-13-e19314-s002.xlsx]

## Sheet: Table of Contents
Table of Contents
Table S1. A detailed description of the individual sequencing datasets
Table S2. Benchmark results of SV detection on simulated datasets via different sequencing technologies
Table S3. Benchmark results of SV detection on HG002 datasets under ground truth in T2T draft (refine mode)
Table S4. Benchmark results of SV detection on HG002 datasets under ground truth in T2T draft (single allele mode)
Table S5. Benchmark results of SV detection on HG002 datasets under CMRG ground truth
Table S6. Benchmark results of SV detection on different samples
Table S7. The ratio of heterozygous SVs and homozygous SVs on HG002 datasets
Table S8. Benchmark results of SV detection on HG002 datasets in different genomic regions
Table S9. Benchmark results of SV detection under different SV lengths on HG002 datasets
Table S10. Benchmark results of SV detection on different SV types on HG002 datasets (refine mode)
Table S11. Benchmark results of SV detection on different SV types on HG002 datasets (single allele mode)
Table S12. Benchmark results of SV detection on different SV types on PacBio HiFi simulation datasets
Table S13. Benchmark results of SV detection on two different trios
Table S14. Benchmark results of SV detection of cuteHap on different datasets using different phasing tools
Table S15. Benchmark results of SNV detection via different sequencing technologies
Table S16. Benchmark results of SV detection in ablation experiments
Table S17. Benchmark results of mosaic SV detection under different mosaic ratio
Table S18. Benchmark results of mosaic SV detection on spike-in datasets
Table S19. Low frequency SVs list of HG008 in the ground truth set
Table S20. Low frequency SVs list of COLO829 in the ground truth set
Table S21. Elapsed times and memory footprints of HG002 datasets via different sequencing technologies
Table S22. Elapsed times and memory footprints of cuteHap under various coverages
Table S23. Elapsed times and memory footprints of cuteHap under various conditions

## Sheet: S1
Table S1. A detailed description of the individual sequencing datasets
Datasets	Sequencing technologies	Coverage	base accuracy	average read length	medium read length	read N50	switch error rate
Simulation	HiFi	26.68	99.3	14901.5	13874	17178	6.7e-05
Simulation	ONT	28.07	95.4	15052.3	13996	17344	0.000185
HG002	HiFi	32.38	98	15602	15427	17115	0.000536
HG002	ONT	29.04	96.5	15744.9	10232	29237	0.000858
NA12877	HiFi	29.47	97.6	17993.4	17444	18135	--
NA12878	ONT	30.32	98.1	16352.2	15703	16503	--
HG008	HiFi	116	98.7	17567.3	16897	18032	--
HG008	ONT	63	96.2	21466.7	21521	36375	--
COLO829	HiFi	64	98	18442.2	18182	20187	--
COLO829	ONT	64	94	14538.4	4420	40118	--

## Sheet: S2
Table S2. Benchmark results of SV detection on simulated datasets via different sequencing technologies
Sequencing technologies	Sequencing coverages	SV caller	Precision	Recall	F1-score	TP-base	TP-call	FP	FN	TP-gt
PacBio HiFi datasets	30× BAM	cuteSV	0.9004	0.7358	0.8098	8580	8580	53	1984	7773
		deBreak	0.7132	0.5648	0.6304	8314	8314	53	2250	5967
		Sniffles2	0.9055	0.792	0.845	9188	9188	52	1376	8367
		SVision-pro	0.9431	0.6208	0.7487	6867	6867	87	3697	6558
		svim	0.9547	0.8206	0.8826	9031	9031	49	1533	8669
		pbsv	0.9591	0.8421	0.8968	9243	9243	32	1321	8896
		cuteFC	0.9075	0.7768	0.8371	8978	8978	64	1586	8206
		Sniffles2	0.9035	0.7801	0.8373	9046	9046	75	1518	8241
		cuteHap	0.954188	0.861605	0.905536	9474	9474	65	1090	9102
		duet	0.951	0.7015	0.8074	7758	7758	35	2806	7411
	20× BAM	cuteSV	0.8749	0.6973	0.7761	8376	8376	43	2188	7366
		deBreak	0.675	0.5399	0.5999	8398	8398	53	2166	5704
		Sniffles2	0.8934	0.7684	0.8262	9041	9041	45	1523	8117
		SVision-pro	0.9317	0.6098	0.7372	6829	6829	85	3735	6442
		svim	0.948721	0.80036	0.868248	8870	8870	42	1694	8455
		pbsv	0.9527	0.8245	0.884	9112	9112	30	1452	8710
		cuteFC	0.8834	0.7432	0.8073	8834	8834	53	1730	7851
		Sniffles2	0.891	0.757	0.8186	8915	8915	60	1649	7997
		cuteHap	0.920423	0.823362	0.869192	9389	9389	61	1175	8698
		duet	0.9478	0.6782	0.7907	7533	7533	27	3031	7165
	10× BAM	cuteSV	0.816	0.5912	0.6856	7614	7614	39	2950	6245
		deBreak	0.5896	0.4155	0.4875	7399	7399	45	3165	4389
		Sniffles2	0.857	0.6997	0.7704	8580	8580	45	1984	7392
		SVision-pro	0.8946	0.5606	0.6892	6548	6548	72	4016	5922
		svim	0.914558	0.708254	0.798293	8140	8140	41	2424	7482
		pbsv	0.9182	0.701	0.795	8048	8048	17	2516	7405
		cuteFC	0.8377	0.6549	0.7351	8206	8206	52	2358	6918
		Sniffles2	0.8527	0.6621	0.7454	8148	8148	54	2416	6994
		cuteHap	0.869434	0.737505	0.798054	8890	8890	71	1674	7791
		duet	0.9319	0.6067	0.7349	6846	6846	31	3718	6409
	5× BAM	cuteSV	0.7091	0.4431	0.5454	6567	6567	34	3997	4681
		deBreak	0.4933	0.1888	0.273	4022	4022	20	6542	1994
		Sniffles2	0.7797	0.5145	0.6199	6937	6937	34	3627	5435
		SVision-pro	0.812	0.4631	0.5898	5966	5966	59	4598	4892
		svim	0.550921	0.365108	0.439169	6960	6960	41	3604	3857
		pbsv	0.8124	0.3582	0.4972	4656	4656	2	5908	3784
		cuteFC	0.7362	0.4859	0.5854	6933	6933	39	3631	5133
		Sniffles2	0.7774	0.5052	0.6124	6829	6829	36	3735	5337
		cuteHap	0.745309	0.503881	0.601265	7083	7083	59	3481	5323
		duet	0.8545	0.4666	0.6036	5733	5733	35	4831	4929
ONT datasets	30× BAM	cuteSV	0.9368	0.7978	0.8617	8978	8978	19	1586	8428
		deBreak	0.7258	0.5703	0.6387	8249	8249	52	2315	6025
		Sniffles2	0.9059	0.789	0.8434	9158	9158	43	1406	8335
		SVision-pro	0.9384	0.6087	0.7384	6774	6774	78	3790	6430
		svim	0.955096	0.821469	0.883257	9049	9049	37	1515	8678
		cuteFC	0.9179	0.7885	0.8483	9023	9023	52	1541	8330
		Sniffles2	0.9006	0.7795	0.8357	9079	9079	65	1485	8235
		cuteHap	0.954288	0.861605	0.905582	9479	9479	59	1085	9102
		duet	0.9427	0.6988	0.8026	7804	7804	27	2760	7382
	20× BAM	cuteSV	0.9181	0.7633	0.8336	8757	8757	26	1807	8064
		deBreak	0.6827	0.5454	0.6064	8390	8390	50	2174	5762
		Sniffles2	0.8979	0.771	0.8296	9033	9033	38	1531	8145
		SVision-pro	0.9269	0.5891	0.7203	6643	6643	71	3921	6223
		svim	0.950832	0.805471	0.872137	8916	8916	33	1648	8509
		cuteFC	0.8955	0.7584	0.8213	8888	8888	59	1676	8012
		Sniffles2	0.8922	0.7639	0.8231	8980	8980	65	1584	8070
		cuteHap	0.927981	0.829421	0.875937	9380	9380	62	1184	8762
		duet	0.9335	0.6838	0.7894	7705	7705	34	2859	7224
	10× BAM	cuteSV	0.8698	0.664	0.7531	8041	8041	24	2523	7015
		deBreak	0.6084	0.4408	0.5112	7613	7613	42	2951	4657
		Sniffles2	0.8688	0.7066	0.7793	8557	8557	34	2007	7464
		SVision-pro	0.8645	0.5053	0.6378	6113	6113	62	4451	5338
		svim	0.923522	0.725861	0.812848	8275	8275	28	2289	7668
		cuteFC	0.8567	0.6778	0.7568	8306	8306	52	2258	7160
		Sniffles2	0.8634	0.678	0.7595	8243	8243	52	2321	7162
		cuteHap	0.863029	0.721696	0.78606	8776	8776	58	1788	7624
		duet	0.8601	0.6242	0.7234	7637	7637	30	2927	6594
	5× BAM	cuteSV	0.7616	0.4989	0.6028	6894	6894	26	3670	5270
		deBreak	0.5021	0.2076	0.2937	4340	4340	28	6224	2193
		Sniffles2	0.7948	0.532	0.6374	7044	7044	27	3520	5620
		SVision-pro	0.768	0.382	0.5102	5193	5193	61	5371	4035
		svim	0.582252	0.395021	0.470701	7126	7126	41	3438	4173
		cuteFC	0.7577	0.5133	0.612	7113	7113	43	3451	5422
		Sniffles2	0.7888	0.5218	0.6281	6949	6949	39	3615	5512
		cuteHap	0.749239	0.466111	0.574697	6516	6516	56	4048	4924
		duet	0.6896	0.4575	0.5501	6978	6978	30	3586	4833

## Sheet: S3
Table S3. Benchmark results of SV detection on HG002 datasets under ground truth in T2T draft (refine mode)
Sequencing technologies	Sequencing coverages	SV caller	Precision	Recall	F1-score	TP-base	TP-call	FP	FN
PacBio HiFi datasets	30× BAM	cuteSV	0.9704	0.8696	0.9173	24518	17982	549	3675
		deBreak	0.964	0.8826	0.9215	24898	19470	728	3312
		Sniffles2	0.9658	0.8985	0.931	25330	20626	730	2860
		SVision-pro	0.013083	0.0250266	0.0171833	706	230	17350	27504
		svim	0.9154	0.7823	0.8436	22070	19859	1836	6140
		pbsv	0.8589	0.788	0.8219	22222	18556	3049	5980
		cuteFC	0.9634	0.8934	0.9271	25203	19680	747	3007
		Sniffles2	0.9642	0.8753	0.9176	24693	19590	727	3517
		cuteHap	0.975222	0.919692	0.946643	25916	22434	570	2263
		duet	0.9753	0.8936	0.9327	25209	19869	504	3001
	20× BAM	cuteSV	0.9695	0.859	0.9109	24214	17740	559	3975
		deBreak	0.9653	0.8736	0.9172	24644	19205	690	3566
		Sniffles2	0.9663	0.8921	0.9278	25146	20404	711	3040
		SVision-pro	0.0146	0.0302	0.0196	852	254	17201	27358
		svim	0.9159	0.7737	0.8388	21825	19591	1798	6385
		pbsv	0.8577	0.7785	0.8161	21955	18033	2993	6248
		cuteFC	0.9621	0.8819	0.9203	24877	19319	760	3333
		Sniffles2	0.9635	0.8678	0.9132	24482	19308	732	3728
		cuteHap	0.973763	0.90923	0.940391	25623	22083	595	2558
		duet	0.9751	0.8873	0.9291	25031	19712	503	3179
	10× BAM	cuteSV	0.97	0.8257	0.8921	23276	16868	521	4913
		deBreak	0.9701	0.797	0.8751	22482	16885	520	5728
		Sniffles2	0.9644	0.8678	0.9136	24465	19663	726	3726
		SVision-pro	0.0128	0.0249	0.0169	702	215	16627	27508
		svim	0.9196	0.7244	0.8104	20434	18334	1604	7776
		pbsv	0.8586	0.7271	0.7874	20509	16332	2690	7698
		cuteFC	0.964	0.8447	0.9004	23828	18232	680	4382
		Sniffles2	0.9639	0.8203	0.8863	23142	18086	678	5068
		cuteHap	0.972574	0.872723	0.919947	24582	20887	589	3585
		duet	0.9727	0.8423	0.9028	23761	18759	526	4449
	5× BAM	cuteSV	0.9718	0.7663	0.8569	21602	15351	446	6589
		deBreak	0.9747	0.5162	0.675	14563	10255	266	13647
		Sniffles2	0.9681	0.779	0.8633	21959	16967	559	6231
		SVision-pro	0.0132	0.0262	0.0176	738	205	15284	27472
		svim	0.9371	0.4881	0.6418	13768	12030	808	14442
		pbsv	0.863	0.5428	0.6664	15312	11475	1822	12896
		cuteFC	0.9681	0.7704	0.858	21734	16181	533	6476
		Sniffles2	0.9686	0.7431	0.841	20963	15882	515	7247
		cuteHap	0.970595	0.743937	0.842284	21985	17637	622	6184
		duet	0.9698	0.7711	0.8592	21754	16814	523	6456
ONT datasets	30× BAM	cuteSV	0.9679	0.8887	0.9266	25067	20037	665	3138
		deBreak	0.9621	0.8866	0.9228	25012	19388	763	3198
		Sniffles2	0.9648	0.8877	0.9246	25039	20120	734	3168
		SVision-pro	0.0123	0.0253	0.0166	713	216	17294	27497
		svim	0.8902	0.798	0.8416	22512	20538	2534	5698
		cuteFC	0.9551	0.9061	0.93	25560	20758	975	2650
		Sniffles2	0.9612	0.8897	0.924	25098	20220	817	3112
		cuteHap	0.962113	0.914066	0.937474	25773	22296	878	2423
		duet	0.9755	0.8877	0.9295	25042	19391	488	3168
	20× BAM	cuteSV	0.9686	0.8802	0.9223	24812	19894	644	3378
		deBreak	0.9622	0.8819	0.9203	24879	19164	752	3331
		Sniffles2	0.9644	0.8859	0.9235	24989	20155	743	3218
		SVision-pro	0.0148	0.0305	0.0199	860	259	17248	27350
		svim	0.8874	0.7951	0.8387	22430	20479	2598	5780
		cuteFC	0.9552	0.9042	0.929	25508	20679	971	2702
		Sniffles2	0.9621	0.886	0.9225	24993	20136	793	3217
		cuteHap	0.959995	0.907878	0.933209	25584	22101	921	2596
		duet	0.9749	0.8845	0.9275	24951	19521	502	3259
	10× BAM	cuteSV	0.9682	0.8142	0.8845	22950	17815	585	5238
		deBreak	0.9734	0.7526	0.8489	21231	15045	411	6979
		Sniffles2	0.9594	0.8543	0.9038	24100	19369	820	4109
		SVision-pro	0.0142	0.0279	0.0188	787	231	16042	27423
		svim	0.8973	0.7091	0.7922	20005	18042	2064	8205
		cuteFC	0.9613	0.8493	0.9019	23959	18675	751	4251
		Sniffles2	0.9649	0.8166	0.8846	23037	18084	658	5173
		cuteHap	0.952839	0.8454	0.89591	23809	20022	991	4354
		duet	0.9722	0.8285	0.8946	23371	18041	515	4839
	5× BAM	cuteSV	0.9635	0.7345	0.8335	20702	15804	598	7485
		deBreak	0.9755	0.4277	0.5947	12065	7727	194	16145
		Sniffles2	0.9596	0.7364	0.8333	20772	15920	671	7435
		SVision-pro	0.0142	0.0235	0.0177	662	209	14514	27548
		svim	0.9194	0.4058	0.5631	11447	9960	873	16763
		cuteFC	0.9584	0.7509	0.8421	21184	15996	695	7026
		Sniffles2	0.9635	0.7234	0.8264	20407	15539	588	7803
		cuteHap	0.950073	0.642916	0.766882	18091	14272	750	10048
		duet	0.9671	0.7429	0.8403	20958	15910	541	7252

## Sheet: S4
Table S4. Benchmark results of SV detection on HG002 datasets under ground truth in T2T draft (single allele mode)
Sequencing technologies	Sequencing coverages	SV caller	Precision	Recall	F1-score	TP-base	TP-call	FP	FN	TP-gt
PacBio HiFi datasets	30× BAM	cuteSV	0.6999	0.4597	0.5549	17212	17212	1319	10998	12969
		deBreak	0.7032	0.5035	0.5868	18322	18322	1876	9888	14203
		Sniffles2	0.7404	0.5607	0.6381	19470	19470	1891	8740	15816
		SVision-pro	0.7463	0.4683	0.5755	16012	16012	1688	12198	13210
		svim	0.7643	0.5932	0.668	19751	19751	2144	8459	16734
		pbsv	0.6207	0.4754	0.5384	16351	16351	5254	11859	13411
		cuteFC	0.6876	0.4983	0.5778	18608	18608	1833	9602	14056
		Sniffles2	0.716	0.5291	0.6085	18855	18855	1993	9355	14927
		cuteHap	0.815976	0.66519	0.732908	20998	20998	1999	7212	18765
		duet	0.7469	0.5394	0.6264	18811	18811	1562	9399	15217
	20× BAM	cuteSV	0.6899	0.4475	0.5429	17000	17000	1299	11210	12625
		deBreak	0.6836	0.4821	0.5654	18103	18103	1792	10107	13600
		Sniffles2	0.7369	0.5518	0.6311	19270	19270	1855	8940	15567
		SVision-pro	0.7435	0.4625	0.5703	15910	15910	1640	12300	13048
		svim	0.7598	0.5815	0.6588	19491	19491	2098	8719	16403
		pbsv	0.6229	0.4643	0.532	16103	16103	4923	12107	13097
		cuteFC	0.6776	0.4832	0.5641	18342	18342	1773	9868	13630
		Sniffles2	0.7147	0.5206	0.6024	18619	18619	1929	9591	14686
		cuteHap	0.802047	0.644594	0.714752	20694	20694	1978	7516	18184
		duet	0.7464	0.5349	0.6232	18615	18615	1600	9595	15089
	10× BAM	cuteSV	0.6624	0.4083	0.5052	16195	16195	1194	12015	11518
		deBreak	0.6386	0.394	0.4873	16054	16054	1351	12156	11115
		Sniffles2	0.7231	0.5228	0.6069	18597	18597	1798	9613	14748
		SVision-pro	0.7365	0.441	0.5517	15420	15420	1473	12790	12442
		svim	0.7485	0.5373	0.6256	18374	18374	1876	9836	15158
		pbsv	0.6264	0.4224	0.5046	14976	14976	4046	13234	11916
		cuteFC	0.6617	0.4446	0.5318	17412	17412	1543	10798	12542
		Sniffles2	0.7108	0.4803	0.5732	17448	17448	1611	10762	13548
		cuteHap	0.768672	0.585183	0.664493	19566	19566	1910	8644	16508
		duet	0.74	0.5058	0.6009	17703	17703	1582	10507	14270
	5× BAM	cuteSV	0.599	0.3354	0.4301	14731	14731	1066	13479	9463
		deBreak	0.5537	0.2065	0.3008	9826	9826	695	18384	5825
		Sniffles2	0.6735	0.4185	0.5162	16075	16075	1454	12135	11806
		SVision-pro	0.6842	0.3764	0.4856	14172	14172	1346	14038	10618
		svim	0.5047	0.3285	0.398	16553	16553	1808	11657	9267
		pbsv	0.5856	0.276	0.3752	10806	10806	2491	17404	7787
		cuteFC	0.6134	0.3635	0.4565	15490	15490	1228	12720	10254
		Sniffles2	0.669	0.3931	0.4952	15335	15335	1238	12875	11088
		cuteHap	0.700029	0.432896	0.534969	15986	15986	1459	12224	12212
		duet	0.7081	0.4352	0.539	15880	15880	1457	12330	12276
ONT datasets	30× BAM	cuteSV	0.7345	0.539	0.6217	18922	18922	1780	9288	15205
		deBreak	0.6443	0.4602	0.5369	18179	18179	1972	10031	12983
		Sniffles2	0.7313	0.5416	0.6223	19018	19018	1874	9192	15279
		SVision-pro	0.7409	0.4664	0.5724	15973	15973	1783	12237	13156
		svim	0.7482	0.6138	0.6743	20373	20373	2769	7837	17314
		cuteFC	0.6804	0.5245	0.5924	19382	19382	2363	8828	14796
		Sniffles2	0.6909	0.5324	0.6014	19430	19430	2309	8780	15019
		cuteHap	0.78231	0.642432	0.705505	20765	20765	2401	7445	18123
		duet	0.7344	0.5175	0.6072	18388	18388	1491	9822	14599
	20× BAM	cuteSV	0.7256	0.5283	0.6114	18705	18705	1833	9505	14902
		deBreak	0.6235	0.4402	0.516	17973	17973	1943	10237	12417
		Sniffles2	0.7298	0.5418	0.6219	18998	18998	1945	9212	15285
		SVision-pro	0.736	0.4628	0.5683	15936	15936	1802	12274	13056
		svim	0.7432	0.6098	0.6699	20283	20283	2864	7927	17202
		cuteFC	0.6681	0.514	0.581	19298	19298	2406	8912	14500
		Sniffles2	0.6922	0.5316	0.6014	19342	19342	2325	8868	14997
		cuteHap	0.76652	0.625417	0.688816	20552	20552	2465	7658	17643
		duet	0.733	0.5203	0.6086	18444	18444	1579	9766	14677
	10× BAM	cuteSV	0.6776	0.4419	0.535	16794	16794	1606	11416	12467
		deBreak	0.5479	0.3002	0.3879	14292	14292	1164	13918	8469
		Sniffles2	0.6982	0.5005	0.583	18157	18157	2064	10053	14118
		SVision-pro	0.7045	0.4072	0.5161	14799	14799	1506	13411	11487
		svim	0.7211	0.5191	0.6037	18037	18037	2271	10173	14644
		cuteFC	0.6301	0.4342	0.5142	17503	17503	1938	10707	12250
		Sniffles2	0.6816	0.4613	0.5502	17268	17268	1825	10942	13013
		cuteHap	0.714177	0.531797	0.609639	18596	18596	2410	9614	15002
		duet	0.7132	0.4692	0.566	17013	17013	1543	11197	13235
	5× BAM	cuteSV	0.6021	0.3501	0.4427	14789	14789	1613	13421	9875
		deBreak	0.489	0.1373	0.2144	7383	7383	538	20827	3873
		Sniffles2	0.6379	0.3753	0.4726	14962	14962	1634	13248	10587
		SVision-pro	0.6301	0.3296	0.4328	13182	13182	1575	15028	9298
		svim	0.4122	0.2626	0.3208	15713	15713	2258	12497	7408
		cuteFC	0.5655	0.3346	0.4205	15045	15045	1647	13165	9440
		Sniffles2	0.629	0.3647	0.4617	14821	14821	1537	13389	10289
		cuteHap	0.64747	0.344736	0.449919	13349	13349	1671	14861	9725
		duet	0.6458	0.3766	0.4758	14904	14904	1547	13306	10624

## Sheet: S5
Table S5. Benchmark results of SV detection on HG002 datasets under CMRG ground truth
Sequencing technologies	Sequencing coverages	SV caller	Precision	Recall	F1-score	TP-base	TP-call	FP	FN	TP-gt
PacBio HiFi datasets	30× BAM	cuteSV	0.859375	0.763889	0.808824	187	187	5	29	165
		deBreak	0.852632	0.75	0.79803	187	187	3	29	162
		Sniffles2	0.872449	0.791667	0.830097	192	192	4	24	171
		SVision-pro	0.888298	0.773148	0.826733	183	183	5	33	167
		svim	0.8522	0.8009	0.8258	188	188	15	28	173
		pbsv	0.7376	0.6898	0.7129	161	161	41	55	149
		cuteFC	0.866667	0.782407	0.822384	191	191	4	25	169
		Sniffles2	0.866667	0.782407	0.822384	191	191	4	25	169
		cuteHap	0.908654	0.875	0.891509	201	201	7	15	189
		duet	0.909091	0.787037	0.843672	184	184	3	32	170
	20× BAM	cuteSV	0.867725	0.759259	0.809877	186	186	3	30	164
		deBreak	0.860963	0.74537	0.799007	187	187	0	29	161
		Sniffles2	0.88601	0.791667	0.836186	190	190	3	26	171
		SVision-pro	0.891304	0.759259	0.82	180	180	4	36	164
		svim	0.8267	0.7731	0.799	185	185	17	31	167
		pbsv	0.7157	0.6528	0.6828	157	157	40	59	141
		cuteFC	0.875	0.777778	0.823529	190	190	2	26	168
		Sniffles2	0.88601	0.791667	0.836186	191	191	2	25	171
		cuteHap	0.905473	0.842593	0.872902	196	196	5	20	182
		duet	0.909091	0.787037	0.843672	185	185	2	31	170
	10× BAM	cuteSV	0.83432	0.652778	0.732468	166	166	3	50	141
		deBreak	0.791139	0.578704	0.668449	158	158	0	58	125
		Sniffles2	0.853261	0.726852	0.785	180	180	4	36	157
		SVision-pro	0.884393	0.708333	0.786632	170	170	3	46	153
		svim	0.8087	0.6852	0.7419	167	167	16	49	148
		pbsv	0.747	0.5741	0.6492	136	136	30	80	124
		cuteFC	0.850575	0.685185	0.758974	171	171	3	45	148
		Sniffles2	0.862857	0.699074	0.772379	172	172	3	44	151
		cuteHap	0.855615	0.740741	0.794045	181	181	6	35	160
		duet	0.89881	0.699074	0.786458	165	165	3	51	151
	5× BAM	cuteSV	0.766667	0.532407	0.628415	148	148	2	68	115
		deBreak	0.735632	0.296296	0.422442	84	84	3	132	64
		Sniffles2	0.811688	0.578704	0.675676	152	152	2	64	125
		SVision-pro	0.787097	0.564815	0.657682	153	153	2	63	122
		svim	0.4647	0.3657	0.4093	150	150	20	66	79
		pbsv	0.6964	0.3611	0.4756	96	96	16	120	78
		cuteFC	0.771242	0.546296	0.639566	151	151	2	65	118
		Sniffles2	0.805195	0.574074	0.67027	151	151	3	65	124
		cuteHap	0.748299	0.509259	0.606061	141	141	6	75	110
		duet	0.831081	0.569444	0.675824	143	143	5	73	123
ONT datasets	30× BAM	cuteSV	0.845	0.782407	0.8125	187	187	13	29	169
		deBreak	0.824121	0.759259	0.790361	193	193	6	23	164
		Sniffles2	0.864734	0.828704	0.846336	195	195	12	21	179
		SVision-pro	0.891192	0.796296	0.841076	185	185	8	31	172
		svim	0.8295	0.8333	0.8314	195	195	22	21	180
		cuteFC	0.848341	0.828704	0.838407	198	198	13	18	179
		Sniffles2	0.857143	0.833333	0.84507	198	198	12	18	180
		cuteHap	0.842342	0.865741	0.853881	202	202	20	14	187
		duet	0.878947	0.773148	0.82266	186	186	4	30	167
	20× BAM	cuteSV	0.846535	0.791667	0.818182	189	189	13	27	171
		deBreak	0.781095	0.726852	0.752998	191	191	10	25	157
		Sniffles2	0.839024	0.796296	0.817102	193	193	12	23	172
		SVision-pro	0.873096	0.796296	0.83293	187	187	10	29	172
		svim	0.8009	0.8194	0.8101	194	194	27	22	177
		cuteFC	0.842105	0.814815	0.828235	196	196	13	20	176
		Sniffles2	0.826923	0.796296	0.811321	195	195	13	21	172
		cuteHap	0.834862	0.842593	0.83871	197	197	21	19	182
		duet	0.890052	0.787037	0.835381	187	187	4	29	170
	10× BAM	cuteSV	0.7366	0.6343	0.6816	170	170	16	46	137
		deBreak	0.6928	0.5324	0.6021	159	159	7	57	115
		Sniffles2	0.7723	0.7222	0.7464	184	184	18	32	156
		SVision-pro	0.7833	0.6528	0.7121	171	171	9	45	141
		svim	0.7979	0.713	0.7531	174	174	19	42	154
		cuteFC	0.7552	0.6713	0.7108	178	178	14	38	145
		Sniffles2	0.7749	0.6852	0.7273	177	177	14	39	148
		cuteHap	0.782383	0.699074	0.738386	176	176	17	40	151
		duet	0.8232	0.6898	0.7506	170	170	11	46	149
	5× BAM	cuteSV	0.675	0.5	0.574468	145	145	15	71	108
		deBreak	0.663043	0.282407	0.396104	86	86	6	130	61
		Sniffles2	0.696429	0.541667	0.609375	151	151	17	65	117
		SVision-pro	0.767296	0.564815	0.650667	150	150	9	66	122
		svim	0.4942	0.3935	0.4381	151	151	21	65	85
		cuteFC	0.708333	0.550926	0.619792	154	154	14	62	119
		Sniffles2	0.70303	0.537037	0.608924	152	152	13	64	116
		cuteHap	0.699301	0.462963	0.557103	131	131	12	85	100
		duet	0.707317	0.537037	0.610526	151	151	13	65	116

## Sheet: S6
Table S6. Benchmark results of SV detection on different samples
Sample	SV caller	Precision	Recall	F1-score	TP-base	TP-call	FP	FN	TP-gt
NA12877	cuteSV	0.6933	0.5911	0.6381	16761	16761	3835	7399	14280
	deBreak	0.6848	0.6293	0.6559	17979	17979	4224	6181	15205
	Sniffles2	0.6792	0.6927	0.6859	18741	18741	5899	5419	16735
	SVision-pro	0.7557	0.6145	0.6778	16190	16190	3456	7970	14846
	svim	0.695769	0.694992	0.69538	18445	18445	5688	5715	16791
	pbsv	0.5754	0.5877	0.5815	15795	15795	8883	8365	14200
	cuteFC	0.6931	0.6452	0.6683	18232	18232	4258	5928	15588
	Sniffles2	0.6932	0.6633	0.6779	18432	18432	4687	5728	16026
	cuteHap	0.683423	0.750662	0.715466	19535	19535	7002	4625	18136
	duet	0.7355	0.6597	0.6955	17744	17744	3926	6416	15938
NA12878	cuteSV	0.695	0.6011	0.6447	17050	17050	3856	7121	14530
	deBreak	0.683	0.6414	0.6616	18299	18299	4398	5872	15503
	Sniffles2	0.6805	0.6983	0.6893	18937	18937	5867	5234	16879
	SVision-pro	0.7544	0.6226	0.6822	16418	16418	3528	7753	15048
	svim	0.69513	0.70928	0.702134	18821	18821	5842	5350	17144
	pbsv	0.5722	0.5903	0.5811	15925	15925	9011	8246	14268
	cuteFC	0.6889	0.6547	0.6714	18618	18618	4353	5553	15825
	Sniffles2	0.6917	0.6759	0.6837	18823	18823	4797	5348	16338
	cuteHap	0.68539	0.756733	0.719297	19732	19732	6955	4439	18291
	duet	0.7306	0.6735	0.7009	18146	18146	4138	6025	16280
NA12881	cuteSV	0.702	0.6082	0.6518	17223	17223	3884	7138	14817
	deBreak	0.6889	0.6462	0.6669	18422	18422	4426	5939	15741
	Sniffles2	0.682	0.7014	0.6916	19088	19088	5967	5273	17088
	SVision-pro	0.7584	0.6257	0.6857	16543	16543	3555	7818	15243
	svim	0.700551	0.709782	0.705136	18950	18950	5732	5411	17291
	pbsv	0.565988	0.594844	0.580058	16103	16103	9500	8258	14491
	cuteFC	0.6944	0.6612	0.6774	18773	18773	4423	5588	16107
	Sniffles2	0.6926	0.6771	0.6848	18944	18944	4875	5417	16496
	cuteHap	0.691421	0.765527	0.726589	19943	19943	7029	4418	18649
	duet	0.7389	0.6696	0.7026	18222	18222	3853	6139	16312
HG00096	cuteSV	0.7319	0.5645	0.6374	17103	17103	3066	9049	14762
	deBreak	0.7072	0.5771	0.6355	18489	18489	2849	7663	15091
	Sniffles2	0.7276	0.6569	0.6904	19196	19196	4413	6956	17178
	SVision-pro	0.713	0.5619	0.6285	16067	16067	4544	10085	14696
	svim	0.7194	0.6711	0.6944	19417	19417	4979	6735	17551
	pbsv	0.6051	0.5788	0.5917	16909	16909	8104	9243	15136
	cuteFC	0.7252	0.6146	0.6654	18629	18629	3535	7523	16074
	Sniffles2	0.7285	0.6289	0.675	18834	18834	3744	7318	16447
	cuteHap	0.701981	0.676239	0.688869	19856	19856	5337	6296	17685
	duet	0.7667	0.6462	0.7013	18687	18687	3355	7465	16900
HG01505	cuteSV	0.7385	0.5651	0.6402	17361	17361	2877	9086	14945
	deBreak	0.7085	0.5747	0.6346	18818	18818	2633	7629	15199
	Sniffles2	0.7341	0.6591	0.6946	19491	19491	4256	6956	17432
	SVision-pro	0.7221	0.5606	0.6312	16174	16174	4359	10273	14827
	svim	0.7277	0.6721	0.6988	19646	19646	4778	6801	17774
	pbsv	0.614	0.5793	0.5962	17071	17071	7884	9376	15322
	cuteFC	0.7258	0.6146	0.6656	19054	19054	3339	7393	16253
	Sniffles2	0.7369	0.635	0.6822	19229	19229	3561	7218	16795
	cuteHap	0.705752	0.67501	0.690039	20078	20078	5217	6369	17852
	duet	0.769	0.648	0.7034	19036	19036	3249	7411	17138

## Sheet: S7
Table S7. The ratio of heterozygous SVs and homozygous SVs on HG002 datasets
SV caller	het/hom ratio
cuteSV	1.05827
deBreak	1.47214
Sniffles2	1.77199
SVision-pro	1.88514
svim	2.18393
pbsv	2.00922
cuteFC	1.16105
Sniffles2	1.55062
cuteHap	2.49195
duet	1.38192

## Sheet: S8
Table S8. Benchmark results of SV detection on HG002 datasets in different genomic regions
Sequencing technologies	Sequencing coverages	SV caller	Precision	Recall	F1-score	TP-base	TP-call	FP	FN	TP-gt
PacBio HiFi 30× datasets	Simple Repeat	cuteSV	0.522846	0.303427	0.384003	4583	4583	954	4958	2895
		deBreak	0.562129	0.35751	0.437056	5001	5001	1067	4540	3411
		Sniffles2	0.605038	0.407819	0.487228	5405	5405	1026	4136	3891
		SVision-pro	0.622649	0.343465	0.442718	4486	4486	777	5055	3277
		svim	0.625215	0.419977	0.502445	5229	5229	1180	4312	4007
		pbsv	0.5933	0.3229	0.4182	4299	4299	894	5242	3081
		cuteFC	0.532255	0.345037	0.41867	5147	5147	1038	4394	3292
		Sniffles2	0.571745	0.379206	0.455983	5214	5214	1114	4327	3618
		cuteHap	0.693607	0.520805	0.594912	5826	5826	1338	3715	4969
		duet	0.5948	0.386018	0.468188	5153	5153	1039	4388	3683
	Tandem Repeat	cuteSV	0.580685	0.327476	0.418781	10871	10871	2031	12007	7492
		deBreak	0.611473	0.389501	0.475875	11973	11973	2600	10905	8911
		Sniffles2	0.642901	0.45288	0.531415	13145	13145	2971	9733	10361
		SVision-pro	0.645979	0.338491	0.444215	9753	9753	2235	13125	7744
		svim	0.679391	0.487761	0.567845	13452	13452	2973	9426	11159
		pbsv	0.5071	0.3537	0.4167	10245	10245	5711	12633	8092
		cuteFC	0.577182	0.374596	0.454329	12277	12277	2571	10601	8570
		Sniffles2	0.618764	0.413673	0.495848	12488	12488	2807	10390	9464
		cuteHap	0.721104	0.557391	0.628766	14396	14396	3288	8482	12752
		duet	0.646795	0.421584	0.510453	12497	12497	2415	10381	9645
	Segmental Duplication	cuteSV	0.406798	0.198768	0.267051	1019	1019	805	2714	742
		deBreak	0.421007	0.259845	0.321352	1228	1228	1076	2505	970
		Sniffles2	0.439919	0.292258	0.351199	1352	1352	1128	2381	1091
		SVision-pro	0.412507	0.210287	0.278566	992	992	911	2741	785
		svim	0.465026	0.288508	0.356092	1291	1291	1025	2442	1077
		pbsv	0.3583	0.2612	0.3021	1200	1200	1521	2533	975
		cuteFC	0.395636	0.223413	0.285568	1162	1162	946	2571	834
		Sniffles2	0.39523	0.248594	0.305213	1243	1243	1105	2490	928
		cuteHap	0.436186	0.311278	0.363295	1380	1380	1284	2353	1162
		duet	0.463147	0.249129	0.323985	1207	1207	801	2526	930
	Low Mappability	cuteSV	0.536392	0.261281	0.351394	3273	3273	1261	6035	2432
		deBreak	0.535041	0.314138	0.395857	3713	3713	1752	5595	2924
		Sniffles2	0.5759	0.3815	0.458963	4241	4241	1925	5067	3551
		SVision-pro	0.575313	0.261388	0.359459	2882	2882	1347	6426	2433
		svim	0.618774	0.393747	0.481255	4213	4213	1710	5095	3665
		pbsv	0.4576	0.2704	0.3399	2986	2986	2515	6322	2517
		cuteFC	0.518219	0.302535	0.382038	3799	3799	1635	5509	2816
		Sniffles2	0.54862	0.335196	0.416139	3886	3886	1801	5422	3120
		cuteHap	0.595022	0.416094	0.489726	4384	4384	2125	4924	3873
		duet	0.593124	0.337344	0.430078	3852	3852	1442	5456	3140

## Sheet: S9
Table S9. Benchmark results of SV detection under different SV lengths on HG002 datasets
SV type	SV Length	Sniffles2 (alignment-based)			cuteFC (ensemble-based)			cuteHap (phased-based)
		F1-score	GT F1-score	SV count	F1-score	GT F1-score	SV count	F1-score	GT F1-score	SV count
DEL	-10000	0.666667	0.333333	41	0.583333	0.520833	29	0.736842	0.684211	47
	-6000	0.941799	0.825397	94	0.934783	0.902174	89	0.936842	0.905263	95
	-5000	0.91358	0.839506	42	0.961039	0.935065	38	0.962025	0.911392	40
	-4000	0.891892	0.702703	37	0.918919	0.837838	37	0.894737	0.815789	39
	-3000	0.906667	0.866667	73	0.891892	0.864865	71	0.923077	0.884615	79
	-2000	0.897361	0.821114	171	0.883582	0.81194	165	0.909091	0.832845	171
	-1000	0.863354	0.804348	313	0.835366	0.753049	325	0.872894	0.817764	322
	-900	0.859155	0.830986	74	0.791367	0.733813	71	0.851064	0.851064	73
	-800	0.745098	0.745098	77	0.708861	0.64557	82	0.778523	0.765101	73
	-700	0.78534	0.732984	93	0.75	0.666667	94	0.791878	0.761421	99
	-600	0.732143	0.678571	111	0.6875	0.598214	111	0.752212	0.699115	113
	-500	0.733766	0.62987	148	0.69281	0.535948	146	0.736508	0.666667	155
	-450	0.791489	0.740426	115	0.731915	0.595745	115	0.765957	0.723404	115
	-400	0.776786	0.741071	112	0.706977	0.64186	103	0.756522	0.721739	118
	-350	0.8	0.74	193	0.75	0.622449	185	0.794872	0.74359	183
	-300	0.949345	0.919651	1129	0.942832	0.904134	1113	0.946498	0.91953	1138
	-250	0.811554	0.751032	361	0.789773	0.71875	338	0.809986	0.773925	355
	-200	0.749734	0.685836	445	0.716157	0.615721	422	0.750795	0.704136	449
	-150	0.791781	0.70411	678	0.766078	0.648763	633	0.783838	0.7367	703
	-100	0.774506	0.673873	1187	0.743827	0.631944	1096	0.785344	0.737972	1206
	-50	0.785947	0.698968	3386	0.776873	0.667913	3218	0.806497	0.753549	3548
INS	50	0.752159	0.634525	3869	0.732502	0.562184	3623	0.788265	0.711004	4300
	100	0.749324	0.575744	1917	0.715115	0.507546	1788	0.775739	0.685517	2114
	150	0.755771	0.56962	1170	0.709801	0.488515	1096	0.780661	0.690366	1297
	200	0.72135	0.536358	724	0.678508	0.44997	694	0.752735	0.659737	833
	250	0.734525	0.554333	642	0.684211	0.458449	632	0.761843	0.656716	729
	300	0.854244	0.701107	1506	0.828874	0.655258	1468	0.878897	0.783573	1590
	350	0.717149	0.485523	401	0.65708	0.373894	407	0.764463	0.657025	471
	400	0.699468	0.457447	341	0.633015	0.354707	322	0.723881	0.604478	393
	450	0.67619	0.409524	279	0.644231	0.320513	273	0.720588	0.588235	329
	500	0.695481	0.416503	439	0.634635	0.292292	420	0.747967	0.608853	528
	600	0.71564	0.412322	368	0.650118	0.293144	370	0.775731	0.60455	447
	700	0.734027	0.433878	292	0.676471	0.341176	299	0.781293	0.591472	346
	800	0.736059	0.394052	232	0.656881	0.297248	239	0.77931	0.586207	274
	900	0.721311	0.412178	191	0.62645	0.273782	195	0.72809	0.552809	209
	1000	0.713656	0.440529	716	0.685255	0.310992	765	0.78856	0.607763	858
	2000	0.723757	0.353591	293	0.703956	0.34925	302	0.78628	0.609499	327
	3000	0.70303	0.157576	137	0.677019	0.291925	129	0.72	0.486154	132
	4000	0.660377	0.160377	79	0.640394	0.246305	70	0.714286	0.514286	77
	5000	0.43956	0.065934	23	0.454545	0.136364	20	0.494624	0.236559	25
	6000	0.679245	0.279245	96	0.671815	0.378378	90	0.669261	0.459144	88
	10000	0.129032	0.016129	8	0.144	0.048	9	0.098361	0.032787	6

[truncated: 14 more sheets: S10, S11, S12, S13, S14, S15, S16, S17, S18, S19, S20, S21, S22, S23]
